# Supplementary material for: Investigating the relationships among lung function variables in chronic obstructive pulmonary disease in men
Source: PeerJ. 2019 Oct 1;7:e7829. doi: 10.7717/peerj.7829 (PMC6777488; doi:10.7717/peerj.7829)
Supplement: Supplemental Information 1 — Three female subjects with asthma were not included. For abbreviations and unit for each variable, please refer to the data dictionary and the text body. Some missing data were encountered: cigarette smoking history in pack-year, 2, OCD score, 22, TLC and other lung volume measurements, 2, DLCO and DLCOpred, 6, and hemoglobin levels, 2. [file peerj-07-7829-s001.xls]

## Sheet: Vol_n_97.....3
AGE	sex	HT	WT	BMI	SMOKE	OCD	TLC_l	TLCpred%	FRC	FRCpred%	FRC_TLC	RV	RV%pred	RV_TLC	IC	IC%pred	IC_TLC	IRV	IRV%pred	IRV/TLC	ERV	ERV%pred	ERV/TLC	DCO	DCOpred	FVC	FVC%pred	FEV1	FEV1%pred	FEV1_FVC	SVC	SVC%pred	Hb
67	1	166	55	19.96	30	7	6.87	1.29	5.09	1.49	0.74	4.27	1.97	0.62	1.78	0.932	0.259	1.282	0.908	0.187	0.82	0.658	0.119	15.9	0.68	2.5	0.76	1.14	0.45	0.46	2.6	0.79	14.9
62	1	160	58	22.66	25	8	6.5	1.55	4.88	1.89	0.75	3.27	1.98	0.5	1.62	1.005	0.249	0.915	1.009	0.141	1.61	1.73	0.248	22.4	0.99	3.02	1.14	1.42	0.69	0.47	3.23	1.22	14.7
69	1	162	67.5	25.72	45	6	6.36	1.31	4.37	1.57	0.69	3.8	1.86	0.6	1.99	0.961	0.313	1.402	0.945	0.22	0.57	0.77	0.09	18.7	0.87	1.99	0.62	0.88	0.37	0.44	2.56	0.87	16.8
76	1	166	65	23.59	60	5	7.05	1.24	4.63	1.3	0.66	3.06	1.25	0.43	2.42	1.139	0.343	1.825	1.194	0.259	1.57	1.4	0.223	20.5	0.87	3.84	1.13	1.86	0.72	0.48	3.99	1.18	13.2
61	1	160	62	24.22	45	3	6.62	1.33	5.29	1.81	0.8	4.04	2.12	0.61	1.33	0.647	0.201	0.652	0.474	0.098	1.25	1.234	0.189	9.6	0.42	2.58	0.81	0.88	0.36	0.34	2.58	0.81	13.7
64	1	160	52	20.31	47	6	5.74	1.37	4.3	1.39	0.75	3.59	1.83	0.63	1.44	1.314	0.251	0.887	1.633	0.155	0.71	0.626	0.124	17.8	0.79	2.1	0.68	0.92	0.39	0.44	2.15	0.7	14.4
65	1	157	41	16.63	15	6	4.48	1.14	3.21	1.18	0.72	2.53	1.53	0.56	1.27	1.05	0.283	0.939	1.069	0.21	0.68	0.635	0.152	15.8	0.75	1.95	0.81	1.04	0.56	0.53	1.95	0.81	13.7
67	1	160	56	21.88	19	7	7.06	1.45	5.57	1.83	0.79	4.39	2.18	0.62	1.49	0.816	0.211	0.765	0.695	0.108	1.18	1.146	0.167	12	0.55	1.96	0.65	0.79	0.34	0.4	2.67	0.89	17.1
69	1	161	44	16.97	40	6	5.65	1.37	4.52	1.63	0.8	2.77	1.58	0.49	1.13	0.836	0.2	0.683	0.755	0.121	1.75	1.716	0.31	9.3	0.44	2.86	1.16	1.11	0.59	0.39	2.88	1.17	13.5
64	1	165	53	19.47	15	7.5	6.6	1.22	4.92	1.42	0.75	3.82	1.82	0.58	1.68	0.864	0.255	1.184	0.817	0.179	1.1	0.805	0.167	14.8	0.61	2.74	0.8	1.08	0.41	0.39	2.78	0.82	14.9
67	1	165	50	18.37	50	10	6.23	1.22	3.36	1.02	0.54	2.79	1.34	0.45	2.87	1.584	0.461	2.411	1.781	0.387	0.57	0.469	0.091	12.2	0.54	3.1	0.98	1.82	0.75	0.59	3.44	1.09	15.4
69	1	173	65	21.72	19	9	8.71	1.45	6.01	1.63	0.69	3.08	1.32	0.35	2.7	1.164	0.31	2.045	1.228	0.235	2.93	2.178	0.336	21.3	0.83	4.28	1.14	1.86	0.64	0.43	4.6	1.22	15.4
66	1	165	48	17.63	50	8	8.8	1.63	7.72	2.16	0.88	6.2	3.44	0.7	1.08	0.592	0.123	0.453	0.378	0.051	1.52	0.857	0.173	8.8	0.37	2.6	0.77	0.88	0.34	0.34	2.6	0.77	13.7
72	1	163	48	18.07	50	7	4.82	0.96	3.49	1.03	0.72	2.52	1.17	0.56	1.28	0.776	0.406	0.762	0.673	0.158	0.97	0.782	0.201	10.2	0.5	2.3	0.76	1.3	0.56	0.57	2.3	0.76	13.6
64	1	165	65	23.88	40	7	7.18	1.56	6.15	2.26	0.86	4.55	2.56	0.63	1.03	0.547	0.143	0.435	0.338	0.061	1.6	1.7	0.223	19.4	0.8	2.39	0.82	0.73	0.32	0.31	2.63	0.91	15.5
62	1	166	66	23.95	40	8	5.29	1.15	4.36	1.63	0.82	3.29	1.88	0.62	0.93	0.483	0.176	0.529	0.347	0.1	1.07	1.157	0.202	21.9	0.89	2	0.68	1.32	0.57	0.66	2	0.68	14.1
67	1	160	56	21.88	45	7	6.54	1.58	4.5	1.76	0.69	3.47	2.02	0.53	2.04	1.289	0.312	1.452	1.46	0.222	1.03	1.231	0.157	20.2	0.93	2.69	1.07	1.26	0.65	0.47	3.07	1.22	15.3
67	1	176	72	23.24	40	8	6.86	1.28	4.4	1.39	0.64	3.37	1.64	0.49	2.46	1.121	0.359	1.72	1.183	0.251	1.03	0.932	0.15	13.4	0.5	3.49	1.03	1.81	0.69	0.52	3.49	1.03	15.2
52	1	171	75	25.65	30	9	6.05	1.17	4.11	1.48	0.68	3.05	1.76	0.5	1.94	0.81	0.321	1.29	0.74	0.213	1.06	1.012	0.175	32.1	1.14	3	0.86	1.66	0.6	0.55	3	0.86	14.7
64	1	166	67	24.31	30	9	6.52	1.36	4.32	1.52	0.66	3.64	1.98	0.56	2.2	1.127	0.337	1.729	1.167	0.265	0.68	0.679	0.104	17.9	0.71	2.84	0.93	1.74	0.74	0.61	2.88	0.95	14.5
68	1	164	54	20.08	40	6	6.97	1.53	5.5	1.88	0.79	3.98	2.16	0.57	1.47	0.902	0.211	0.85	0.842	0.122	1.52	1.4	0.218	8.1	0.35	2.5	0.89	0.92	0.43	0.37	2.99	1.07	12.6
67	1	169	61	21.36	50	9	7.1	1.43	4.72	1.53	0.66	4.4	2.27	0.62	2.38	1.266	0.335	1.861	1.367	0.262	0.32	0.279	0.045	13.7	0.54	2.35	0.76	1.34	0.56	0.57	2.7	0.87	13.2
75	1	173	70	23.39	60	9	6.01	1.24	4.5	1.53	0.75	4.28	2.08	0.71	1.51	0.792	0.251	0.824	0.676	0.137	0.22	0.25	0.037	15.7	0.66	1.63	0.56	1.05	0.47	0.64	1.73	0.59	13.4
51	1	164	49	18.22	33	8	7.25	1.52	5.26	1.74	0.73	4.44	2.79	0.61	1.99	1.139	0.274	1.234	1.246	0.17	0.82	0.572	0.113	13.3	0.5	2.81	0.87	1.19	0.47	0.42	2.81	0.87	11.8
63	1	172	58	19.61	80	6	5.75	1.1	4.72	1.44	0.82	3.7	1.91	0.64	1.03	0.528	0.179	0.509	0.356	0.089	1.02	0.762	0.177	11.3	0.42	1.46	0.44	0.58	0.22	0.4	2.05	0.61	14.6
73	1	172	63	21.3	56	6	8.1	1.59	6.12	1.91	0.76	5.52	2.64	0.68	1.98	1.048	0.244	1.544	1.062	0.191	0.6	0.539	0.074	19.8	0.79	1.98	0.64	0.95	0.4	0.48	2.58	0.83	15.9
67	1	156	55	22.6	40	8	5.08	1.36	3.65	1.58	0.72	2.86	1.8	0.56	1.43	1.003	0.281	0.866	1.006	0.17	0.79	1.097	0.156			2.19	1	1.47	0.85	0.67	2.22	1	13.9
70	1	174	61	20.15	50	8	8.48	1.8	6.72	2.26	0.79	5.39	2.79	0.64	1.76	1.013	0.208	1.003	1.023	0.118	1.33	1.275	0.157	16.3	0.68	3.09	1.07	0.99	0.44	0.32	3.09	1.07	17.5
68	1	162	46	17.53	40	7	6.02	1.33	4.14	1.35	0.69	2.87	1.56	0.48	1.88	1.288	0.312	1.278	1.49	0.212	1.27	1.035	0.211	11.4	0.49	3.02	1.08	1.61	0.75	0.53	3.15	1.13	15.8
63	1	161	65	25.08	20	8.5	5.69	1.05	3.99	1.24	0.7	3.57	1.78	0.63	1.7	0.772	0.299	1.207	0.707	0.212	0.42	0.348	0.074	19.9	1.1	1.85	0.52	0.64	0.22	0.35	2.12	0.62	14.5
67	1	160	60	23.44	50	6	4.97	1.07	3.97	1.43	0.8	3.44	1.74	0.7	1	0.535	0.201	0.304	0.259	0.061	0.53	0.666	0.107	15.6	0.71	1.57	0.48	0.75	0.32	0.48	1.5	0.54	15
50	1	168	55	19.49	20	7	6.87	1.38	5.57	1.83	0.81	3.26	1.99	0.47	1.3	0.671	0.189	0.866	0.576	0.126	2.31	1.65	0.336	20.4	0.73	3.83	1.15	2.5	0.886	0.73	3.61	1.07	15.1
66	1	150	59	26.22	75	7.3	5.07	1.3	3.63	1.57	0.72	2.78	1.59	0.55	1.44	0.907	0.284	1.092	0.881	0.215	0.85	1.512	0.168	14.6	1.02	2.11	0.92	1.04	0.59	0.49	2.29	0.99	18.9
67	1	161	55	21.22	40	5.5	6	1.24	5.04	1.68	0.84	4.17	2.04	0.695	0.96	0.522	0.16	0.352	0.286	0.059	0.87	0.906	0.145	12.4	0.82	2.08	0.644	0.62	0.253	0.3	1.83	0.62	15.5
75	1	147	41	18.97	40	5	5.51	1.7	4.43	2.13	0.8	3.08	1.94	0.56	1.08	0.93	0.196	0.629	0.885	0.114	1.35	2.756	0.245	6.4	0.66	2.15	0.96	1.13	0.576	0.53	2.42	1.36	17
65	1	164	87	32.35	40	8.5	5.38	1	3.69	1.3	0.69	2.78	1.32	0.52	1.69	0.665	0.314	1.251	0.595	0.233	0.91	1.231	0.169	20.3	0.85	1.76	0.52	1.16	0.448	0.66	2.6	0.769	16.5
60	1	174	92	30.39	80	6	6.23	0.97	3.78	1.12	0.61	3.12	1.34	0.5	2.45	0.811	0.393	1.669	0.746	0.268	0.66	0.617	0.106	17.2	0.61	2.05	0.53	0.84	0.279	0.41	3.11	0.748	16.7
55	1	175	69	22.53	10	5	8.18	1.48	6.69	2.07	0.82	5.64	2.99	0.69	1.49	0.654	0.182	0.867	0.523	0.106	1.05	0.776	0.128	5.3	0.24	2.69	0.68	0.54	0.171	0.2	2.54	0.46	15
63	1	168	59	20.9	40	5	7.09	1.6	6.07	2.2	0.86	4.91	2.9	0.69	1.02	0.614	0.144	0.612	0.488	0.086	1.16	1.088	0.164	13.6	0.57	1.58	0.44	0.8	0.288	0.77	2.18	0.776	13.1
62	1	176	60	19.37	40	7	7.76	1.43	5.21	1.53	0.67	3.89	1.95	0.5	2.55	1.256	0.329	1.6	1.482	0.206	1.32	0.936	0.17	23.4	0.84	3.59	1.023	2.74	1	0.8	3.87	1.102	10.9
57	1	173	86	28.73	15	6	6.59	0.92	3.59	0.9	0.54	2.99	1.22	0.45	3	0.944	0.455	2.257	0.927	0.342	0.6	0.39	0.091	28.7	0.91	3.45	0.894	1.49	0.49	0.43	3.6	0.755	16.1
63	1	168	54	19.13	40	7	6.81	1.42	5.88	1.95	0.86	5.44	2.98	0.8	0.93	0.522	0.137	0.088	0.094	0.013	0.44	0.37	0.065	7.9	0.31	2.47	0.81	0.73	0.31	0.3	1.37	0.45	12.9
61	1	167	54	19.36	45	8	8.13	1.68	6.35	2.07	0.78	5.62	3.13	0.69	1.78	1.005	0.219	1.143	1.007	0.141	0.73	0.574	0.09	12.9	0.5	2.22	0.71	1.19	0.49	0.54	2.51	0.81	14
66	1	160	59	23.05	41	7	6.06	1.38	4.38	1.62	0.72	2.78	1.6	0.46	1.68	0.995	0.277	1.188	0.994	0.196	1.6	1.656	0.264	15.1	0.65	2.24	0.82	1.07	0.51	0.48	3.28	1.2	16.5
70	1	170	79	27.34	20	7	5.23	1.03	3.46	0.96	0.66	3.24	1.77	0.62	1.77	1.201	0.338	1.178	1.336	0.225	0.22	0.124	0.042	19.9	0.99	1.99	0.6	1.5	0.58	0.75	1.99	0.6	14.1
71	1	162	63	24.01	114	8	6.51	1.51	4.73	1.81	0.73	4.41	2.41	0.68	1.78	1.048	0.273	1.073	1.083	0.165	0.32	0.409	0.049	12.4	0.79	1.58	0.61	0.86	0.43	0.54	2.1	0.81	14.8
71	1	164	78	29	51	7	5.54	1.23	4.07	1.62	0.73	3.16	1.68	0.57	1.47	0.738	0.265	0.824	0.612	0.149	0.91	1.439	0.164	19.2	1	1.9	0.7	1.1	0.53	0.58	2.38	0.87	15.9
63	1	154	54	22.77	75	8	5.5	1.23	3.67	1.339	0.667	3.025	1.671	0.55	1.83	1.064	0.333	0.95	1.131	0.173	0.65	0.694	0.117	15.6	1.02	1.89	0.83	0.92	0.5	0.49	2.12	0.94	12.4
70	1	166	64	23.23	60	8	7.26	1.35	5.01	1.527	0.69	4.5012	2.074	0.62	2.26	1.087	0.311	1.44	1.143	0.198	0.51	0.458	0.07	13.1	0.79	2.46	0.82	1.17	0.5	0.47	2.88	0.96	14.8
79	1	158	53	21.23	46	7.5	4.52	0.96	2.8	0.909091	0.619	2.5764	1.16579	0.57	1.72	1.062	0.381	1.05	1.105	0.232	0.22	0.257	0.049	8	0.66	2.12	0.99	0.95	0.57	0.45	2.09	0.97	13.3
76	1	157	58	23.53	67.5	7	5.84	1.37	4.13	1.54104	0.707	3.0952	1.52473	0.53	1.71	1.075	0.293	1.18	1.113	0.202	1.03	1.592	0.177	6.7	0.52	2.49	1.2	1.1	0.69	0.44	3.16	1.53	14.8
78	1	165	59	21.67	60	8	5.9	1.13	4.61	1.38438	0.781	2.36	1.00855	0.4	1.29	0.69	0.219	0.26	0.31	0.044	2.25	2.273	0.381	24.3	1.77	3.4	1.27	1.63	0.79	0.48	3.22	1.2	14.4
72	1	162	60	22.86	11.5	8	5.88	1.16	3.67	1.16879	0.624	2.2932	1.06167	0.39	2.21	1.157	0.376	1.37	1.28	0.233	1.38	1.405	0.234	14.9	0.99	3.92	1.49	2.52	1.21	0.64	3.85	1.46	14.9
75	1	174	60	19.82	34	8	4.27	0.69	3.31	0.823	0.775	2.0923	0.824	0.49	0.96	0.438	0.225	0.2	0.14	0.047	1.22	0.823	0.285	14	0.88	2.08	0.6	1.06	0.39	0.51	2.19	0.63	13.6
71	1	168	68	24.09	48	8	5.46	0.99	2.53	0.76435	0.463	2.4024	1.05368	0.44	2.93	1.314	0.537	1.937	1.566	0.355	0.13	0.124	0.023	16.8	0.97	3.13	1	1.68	0.68	0.54	3.34	1.07	14.9
69	1	165	64	23.51	40	8	5.81	1.09	3.53	1.09288	0.608	2.6726	1.23161	0.46	2.28	1.075	0.392	1.94	1.09	0.334	0.86	0.809	0.148	20.1	1.18	3.06	1.02	2.01	0.84	0.66	3.16	1.05	13.4
70	1	164	61	22.68	50	7	4.8	0.9	3.16	0.957576	0.658	2.256	1.02545	0.47	1.64	0.812	0.342	0.775	0.671	0.162	0.9	0.822	0.188	17.5	1.1	2.28	0.8	1.4	0.62	0.61	2.46	0.86	14.7
75	1	160	54	21.09	50	6	5.35	1.12	4.45	1.44013	0.832	3.638	1.69209	0.68	0.9	0.539	0.168	0.32	0.294	0.06	0.81	0.864	0.152	10	0.77	1.56	0.66	0.79	0.43	0.5	1.65	0.7	10.5
63	1	178	59	18.62	50	7	8.5	1.28	5.01	1.19286	0.589	4.25	1.7562	0.5	3.49	1.442	0.411	2.49	1.754	0.293	0.76	0.427	0.089	11.5	0.61	4.29	0.98	1.21	0.35	0.28	4.86	1.11	refuse
82	1	173	75	25.06	50	6.5	6.59	1.13	4.37	1.24148	0.663	3.4927	1.3382	0.53	2.23	0.957	0.338	1.39	0.933	0.211	0.88	0.964	0.133	15	0.91	2.68	0.79	1.52	0.58	0.57	2.69	0.79	12.7
71	1	170	71	24.57	40	7.5	5.99	1.04	4.24	1.23615	0.708	3.8935	1.65681	0.65	1.75	0.745	0.292	0.84	0.583	0.14	0.35	0.321	0.058	17.8	0.99	2.68	0.78	1.07	0.39	0.4	2.6	0.75	13.5
70	1	160	64	25	67.5	5.5	4.88	1.01	4.03	1.39931	0.826	2.928	1.42136	0.6	0.86	0.439	0.176	0.054	0.047	0.011	1.1	1.344	0.226	10.8	0.68	1.69	0.64	0.72	0.35	0.43	1.68	0.64	15.9
71	1	166	54	19.6	75	6.5	6.28	1.18	4.33	1.26239	0.68949	2.67	1.2027	0.42	1.95	1.043	0.311	1.38	1.062	0.22	1.66	1.372	0.264	13.7	0.94	3.63	1.17	2.07	0.85	0.57	3.51	1.13	12.8
71	1	157	53	21.5	51	7	4.78	1.04	3.1	1.05085	0.649	2.0554	1.02259	0.43	1.68	1.031	0.351	0.96	1.055	0.201	1.04	1.111	0.219	11.5	0.86	2.57	1.06	1.31	0.68	0.51	2.61	1.07	9.9
79	1	161	54	20.83	70	5.5	6.08	1.3	3.77	1.22403	0.62	3.1616	1.41776	0.52	2.31	1.435	0.38	1.13	2.628	0.186	0.61	0.716	0.1	8.5	0.71	3.35	1.37	1.35	0.72	0.4	3.41	1.39	15.2
62	1	158	70	28.04	19.5	7.5	4.95	1.05	3.13	1.20849	0.632	2.574	1.38387	0.52	1.82	0.854	0.368	0.99	0.762	0.2	0.56	0.762	0.112	16.1	0.87	2.48	0.92	1.14	0.52	0.46	2.69	0.99	15.2
73	1	163	59	22.21	48	6.5	5.59	1.11	4.04	1.40278	0.723	3.2981	1.51289	0.59	1.55	0.721	0.277	0.821	0.578	0.147	0.74	1.06	0.133	11.6	0.68	2.78	0.99	1.33	0.61	0.48	3.09	1.1	14.4
77	1	163	55	20.7	108	8	5.14	1.03	3.28	1.01235	0.638132	2.26	1.00444	0.44	1.85	1.069	0.36	0.93	1.148	0.181	1.02	1.03	0.198	9.3	0.71	3	1.1	1.39	0.65	0.46	2.88	1.05	14.2
80	1	160	52	20.31	71	6																				2.09	0.87	0.96	0.52	0.46	1.97	0.82	15.2
59	1	164	52	19.33	60	7																				3.07	0.93	1.08	0.4	0.35	3.23	0.98	no data
74	1	159	65	25.71	56	7	5.42	1.13	4.01	1.39236	0.739852	2.59	1.21596	0.44	1.41	0.742	0.26	0.928	0.654	0.171	1.42	1.893	0.262	16.2	1.08	3.03	1.22	1.74	0.89	0.58	2.98	1.2	14.7
67	1	165	74	27.18	120	8	5.62	1.05	4.53	1.49505	0.80605	2.99	1.3907	0.53	1.09	0.468	0.194	0.464	0.272	0.083	1.54	1.75	0.274	17.9	0.94	3.28	1.1	1.72	0.72	0.53	3.3	1.1	14.5
81	1	169	45	15.76	40		6.33	0.99	3.89	1.08	0.61	3.6	1.3	0.57	2.44	0.874	0.385	1.01	0.742	0.16	0.29	0.349	0.046	11.78	1.11	2.73	0.83	1.75	0.72	0.64	2.73	0.75	11.4
72	1	166.5	71	25.61	40		8.15	1.32	7.11	2.055	0.87	6.68	2.599	0.82	1.04	0.413	0.128	0.26	0.149	0.032	0.43	0.483	0.053	4.38	0.26	1.47	0.45	0.58	0.23	0.39	1.47	0.41	10.8
66	1	173	62	20.72	3		5.95	0.88	4.75	1.34	0.8	4.12	1.655	0.69	1.2	0.373	0.202	0.18	0.082	0.03	0.63	0.597	0.106	8.33	0.46	1.83	0.47	0.8	0.26	0.44	1.83	0.43	13
73	1	166	65	23.59	75		6.35	1.03	4.37	1.27	0.69	3.37	1.322	0.53	1.98	0.727	0.312	0.47	0.387	0.074	1	1.122	0.157	11.03	0.68	2.98	0.9	1.33	0.53	0.45	2.98	0.82	16.2
88	1	164	53	19.71	15		5.03	0.84	3.19	0.901	0.63	2.62	0.919	0.52	1.84	0.742	0.366	0.45	0.413	0.089	0.57	0.826	0.113			2.41	0.85	1.67	0.83	0.69	2.41		9.4
80	1	157	52	21.1	15		6.04	1.11	4.09	1.239	0.68	2.78	1.073	0.46	1.94	0.985	0.321	1.94	0.985	0.321	1.31	1.845	0.217	14.4	1.3	1.32	0.47	0.55	0.26	0.42	3.26		13.1
81	1	166	71	25.77	80		7.98	1.29	6.27	1.78	0.79	5.93	2.172	0.74	1.71	0.642	0.214	0.71	0.427	0.089	0.34	0.429	0.043	8.34	0.55	2.06	0.66	1.03	0.45	0.5	2.05	0.59	15.5
61	1	164	69	25.65	45		7.57	1.26	5.13	1.56	0.68	4.58	2.027	0.6	2.45	0.901	0.324	0.99	0.786	0.131	0.55	0.535	0.073	14.07	0.72	2.28	0.65	1.35	0.48	0.59	2.99	0.8	15.5
53	1	158	55	22.03	60		4.76	0.86	3.49	1.133	0.73	2.6	1.294	0.55	1.27	0.523	0.267	0.27	0.189	0.057	0.89	0.832	0.187			2.16	0.639	1.1	0.4	0.51	2.16		12.7
67	1	164	65	24.17	49		6.27	1.04	4.66	1.39	0.74	4.28	1.791	0.68	1.61	0.602	0.257	0.37	0.258	0.059	0.38	0.395	0.061	13.63	0.79	1.99	0.59	1.12	0.43	0.56	1.99	0.55	12.3
55	1	166	70	25.4	0.5ppd?		5.93	0.96	3.52	1.07	0.59	2.7	1.256	0.46	2.47	0.855	0.417	1.17	0.737	0.197	0.82	0.719	0.138	14.54	0.68	3.23	0.85	2.02	0.66	0.63	3.23	0.8	14.6
69	1	163	69	25.97	75		5.35	0.9	3.6	1.08	0.67	2.96	1.223	0.55	1.75	0.67	0.327	0.06	0.065	0.011	0.64	0.701	0.12	8.34	0.48	2.39	0.74	1.69	0.67	0.71	2.39	0.68	11.7
69	1	165	62	22.77	40		6.59	1.08	4.19	1.23	0.64	4.02	1.641	0.61	2.4	0.89	0.364	0.94	0.761	0.143	0.17	0.178	0.026	7.13	0.43	2.57	0.76	1.52	0.59	0.59	2.57	0.7	15.8
73	1	163	61	22.96	40		6.59	1.11	4.78	1.41	0.73	4.47	1.781	0.68	1.81	0.711	0.275	0.28	0.275	0.042	0.31	0.352	0.047	10.68	0.71	2.11	0.67	1.21	0.51	0.57	2.12	0.62	12.2
59	1	168	76	26.93	30		5.65	0.89	3.94	1.17	0.7	3	1.322	0.53	1.71	0.574	0.303	0.54	0.298	0.096	0.94	0.856	0.166	19.27	0.9	2.65	0.7	1.61	0.53	0.61	2.65	0.65	14.2
71	1	167	66	23.67	Y		6.31	1.01	4.16	1.2	0.66	3.25	1.29	0.51	2.15	0.773	0.341	0.1	0.137	0.016	0.91	0.961	0.144	22.27	1.32	2.83	0.82	1.79	0.68	0.63	3.06	0.82	14.4
61	1	154	65	27.41	30		5.3	1.02	3.83	1.25	0.72	3.22	1.512	0.61	1.47	0.689	0.277	0.3	0.312	0.057	0.61	0.653	0.115	10.65	0.61	2.09	0.71	1.14	0.48	0.55	2.08	0.67	14.7
64	1	161	72	27.78	80		5.94	1.03	3.75	1.15	0.63	2.88	1.258	0.49	2.19	0.874	0.369	0.65	0.673	0.109	0.87	0.896	0.146	11.89	0.63	3.06	0.93	1.97	0.77	0.64	3.06	0.88	16.5
72	1	156	59	24.24	80		5.65	1.05	3.7	1.15	0.65	3.26	1.358	0.58	1.95	0.901	0.345	0.25	0.539	0.044	0.44	0.538	0.078	6.04	0.43	2.39	0.86	1.24	0.58	0.52	2.39	0.8	15.1
78	1	168	60	21.26	30		5.2	0.82	3.62	1.02	0.7	3.01	1.119	0.58	1.58	0.566	0.304	0.18	0.129	0.035	0.61	0.71	0.117			2.15	0.65	1.3	0.53	0.6	2.19	0.6	14.3
65	1	168	54	19.13	60		6.35	1	4.1	1.2	0.65	3.82	1.592	0.6	2.25	0.767	0.354	0.61	0.472	0.096	0.28	0.275	0.044	20.16	1.24	2.54	0.7	1.65	0.58	0.65	2.53	0.64	15.1
74	1	165	68	24.98	40		5.36	0.88	3.37	0.98	0.63	2.8	1.094	0.52	1.99	0.75	0.371	0.37	0.358	0.069	0.57	0.649	0.106	12.64	0.78	2.52	0.78	1.5	0.61	0.6	2.56	0.72	16.6

## Sheet: data dictionary
AGE	age in years
sex	1=male
HT	height in cm
WT	weight in kg
BMI	body mass index
SMOKE	cigarette smoke in pack-year
OCD	oxygen-cost diagram
TLC_l	total lung capacity in liters
TLCpred%	total lung capacity%predicted
FRC	functional residual capacity in liters
FRCpred%	functional residual capacity%predicted
FRC_TLC	the FRC and TLC ratio
RV	residual volume in liters
RV%pred	residual volume in liters
RV_TLC	the RV and TLC ratio
IC	inspiratory capacity in liters
IC%pred	inspiratory capacity%predicted
IC_TLC	the IC and TLC ratio
IRV	inspiratory reserve volume in liters
IRV%pred	inspiratory reserve volume%predicted
IRV/TLC	the IRV and TLC ratio
ERV	expiratory reserved volume in liters
ERV%pred	expiratory reserved volume%predicted
ERV/TLC	the ERV and TLC ratio
DCO	diffusing capacity of carbon monoxide in mL/min/mm Hg
DCOpred	diffusing capacity of carbon monoxide%predicted
FVC	forced vital capacity in liters
FVC%pred	forced vital capacity%predicted
FEV1	forced expiratory volume in one second in liters
FEV1%pred	forced expiratory volume in one second%predicted
FEV1_FVC	the FEV1 and FVC ratio
SVC in liters	slow vital capacity in liters
SVC%pred	slow vital capacity%predicted
